# Supplementary material for: BRCA1 Interacting Protein COBRA1 Facilitates Adaptation to Castrate-Resistant Growth Conditions
Source: Int J Mol Sci. 2018 Jul 20;19(7):2104. doi: 10.3390/ijms19072104 (PMC6073349; doi:10.3390/ijms19072104)
Supplement: Supplementary file 1 [file ijms-19-02104-s001.zip]

Archive with 1 entries (1 files):
- ijms-317364-SI.pdf
